# Supplementary material for: PIK3C3 Inhibition Promotes Sensitivity to Colon Cancer Therapy by Inhibiting Cancer Stem Cells
Source: Cancers (Basel). 2021 Apr 30;13(9):2168. doi: 10.3390/cancers13092168 (PMC8124755; doi:10.3390/cancers13092168)
Supplement: Supplementary file 1 [file cancers-13-02168-s001.zip]

Archive with 2 entries (2 files):
- cancers-1187660-suppl-final.pdf
- cancers-1187660-WB-proof.pdf
